# Supplementary material for: Influential Factors in the Efficacy and Safety of Hemoporfin‐Mediated Photodynamic Therapy for Facial Port‐Wine Stains
Source: J Cosmet Dermatol. 2025 Apr 1;24(4):e70153. doi: 10.1111/jocd.70153 (PMC11959330; doi:10.1111/jocd.70153)
Supplement: Supplementary file 2 — Data Sheet 1. [file JOCD-24-e70153-s001.xls]

## Sheet: Sheet1
Patient ID Number	FSASI score before treatment	FSASI score after one session of HMME-PDT	FSASI score after two sessions of HMME-PDT	FSASI score after three sessions of HMME-PDT	FSASI score after four sessions of HMME-PDT	FSASI score after five sessions of HMME-PDT	FSASI score after six sessions of HMME-PDT	FSASI score after seven sessions of HMME-PDT	FSASI score after eight sessions of HMME-PDT
N1	4.8	4.2	3.8	2.6	2.4	2.4	2.1	1.8	1.4
N2	2.1	1.8	1.4	1.4	0.9	0.8	0.6	0.6
N3	2.7	2.7	1.8	1.5	1.2	1.2	0.9
N4	4.5	3.6	2.7	1.8	0.9	0.6
N5	7.9	6.7	5.5	4.2	3.6	2.6
N6	2.4	1.4	1.2	0.9	0.8	0.6
N7	5.1	3.6	2.6	3.7	2.5	2.5
N8	1.8	1.2	0.6	0.6	0.3
N9	3.9	3.9	3.6	3.3	3
N10	8.3	5	3.8	1.5	1.2
N11	1.2	1.2	0.6	0.3	0.3
N12	17.2	17.2	16.7	14.2	13
N13	4.5	3.4	2.6	2	1.3
N14	4.5	2.4	1.5	1.4	0.6
N15	8	6	4.8	2.8	1.8
N16	4.3	3.3	2	1.2
N17	4.2	3.1	2.4	1.6
N18	5.2	4.6	3	1.6
N19	3.6	3.2	1.8	1.8
N20	13.1	11.9	10.8	9.2
N21	1.8	1.2	0.9	0.6
N22	3.6	2.6	1.8	0.4
N23	3.4	2.2	1.6	0.8
N24	4.5	4	3	2.8
N25	3.3	2.5	1.2	0.6
N26	2.4	2.2	1.4	1
N27	5.5	5.1	4	3.4
N28	3	1.8	1	0.9
N29	2.6	2.5	1.7	1
N30	6	5.1	2.7	2
N31	4.3	3.2	1.8	1.8
N32	7.7	6.8	5.4	4.1
N33	4	2	1	0.2
N34	11.1	8.4	6.8	5
N35	3.3	3.2	2.5	2.2
N36	4.2	3.6	2.6	1.6
N37	6.4	5.1	3.4	2.1
N38	3.2	2.4	1.5	0.9
N39	3.2	2.7	1.6	0.6
N40	9.8	8.7	7.6	4.8
N41	6.2	5	3.5	2.6
N42	2	2	1.3
N43	6	4.1	1.8
N44	10.7	9	7.1
N45	2.1	1.2	0.8
N46	12	8.4	4.8
N47	4	3.8	2.4
N48	2.1	1.8	0.6
N49	6	3.6	2.4
N50	1.2	0.6	0.3
N51	3.2	2	1.3
N52	1.5	1.5	0.6
N53	3.3	2.2	1.6
N54	6.6	4.2	2.6
N55	3.9	2	0.9
N56	8	6.4	4.3
N57	4.6	3.8	3
N58	5.2	3.2	1.8
N59	3	2.4	1.3
N60	1.8	1.5	0.6
N61	4.8	3.8	1.6
N62	1.8	1.5	0.6
N63	4.8	2.6	2.1
N64	1.8	1.2	0.9
N65	5.4	3.2	1.4
N66	4.5	3.3	1.8
N67	0.9	0.6	0.3
N68	1.2	0.6	0.3
N69	9	7.2	6.4
N70	1.4	0.7	0.2
N71	3.2	2.2	0.8
N72	4	2.7	1.6
N73	2	1	0.3
N74	4	2.4	1.3
N75	1.9	0.6	0.4
N76	0.9	0.4	0.3
N77	1.2	0.4	0.3
N78	3.8	2.9	1.6
N79	5.8	4.5	3.1
N80	1	0.8	0.6
N81	0.8	0.4	0.3
N82	1	0.6	0.2
N83	8.9	7	4.3
N84	1.6	0.6	0.3
N85	1.5	0.9	0.4
N86	6.7	6	5.6
N87	0.5	0.3	0.2
N88	3	1.8	1.2
N89	11.6	8.9	6
N90	6.3	4.6	3
N91	7.7	6	4
N92	4.4	3.9	2.7
N93	3.7	2.5	1.2
N94	2	1.2	0.4
N95	11.8	10.4	8.4
N96	5.6	4.4	3.3
N97	1	0.5	0.3
N98	4.2	2.8	2.4
N99	4.4	3.4	2.6
N100	1.2	0.6
N101	2.6	1.6
N102	4.4	1.6
N103	1.2	0.4
N104	8.7	7
N105	1.3	0.6
N106	1.5	0.9
N107	8.5	5.4
N108	1.8	1.2
N109	2.8	2
N110	2.7	1.5
N111	4	3.4
N112	3.1	2.2
N113	1.8	0.8
N114	0.9	0.8
N115	1.8	1.2
N116	0.4	0.2
N117	3.6	3
N118	3.2	2
N119	9.2	5.6
N120	8.4	4.8
N121	1.2	0.6
N122	3.6	2.4
N123	0.6	0.4
N124	1.5	0.9
N125	3.3	2.4
N126	3.6	2.2
N127	3.6	1.5
N128	1.5	0.4
N129	1.6	1.2
N130	1	0.4
N131	3.3	1.2
N132	1.8	1.5
N133	7.2	5.7
N134	2.7	1.8
N135	1.5	0.8
N136	2.2	1.5
N137	2.1	1.2
N138	2.5	0.8
N139	1.4	0.6
N140	4.8	3.2
N141	0.8	0.3
N142	4.5	4.1
N143	3.8	2.2
N144	1.2	0.4
N145	2.6	1.5
N146	2.8	1
N147	1.4	1.2
N148	2.6	1.5
N149	2.6	2
N150	2.1	1.2
N151	1.8	0.9
N152	2.7	1.5
N153	1.5	0.9
N154	1	0.3
N155	3.6	2.7
